# Supplementary material for: Impaired Cellular Bioenergetics Causes Mitochondrial Calcium Handling Defects in MT-ND5 Mutant Cybrids
Source: PLoS One. 2016 Apr 25;11(4):e0154371. doi: 10.1371/journal.pone.0154371 (PMC4844100; doi:10.1371/journal.pone.0154371)
Supplement: S1 File — (XLS) [file pone.0154371.s001.xls]

## Sheet: KCN
	TMRM	TMRM	TMRM		TMRM	TMRM	TMRM		TMRM	TMRM	TMRM		NADH	NADH	NADH		NADH	NADH	NADH		NADH	NADH	NADH
	Control	Control	Control		ND5	ND5	ND5		rho 0	rho 0	rho 0		Control	Control	Control		ND5	ND5	ND5		rho 0	rho 0	rho 0
	Time	AV	SD		Time	AV	SD		Time	AV	SD		Time	AV	SD		Time	AV	SD		Time	AV	SD
	-0.64	1704.49	75.7931		0	1413.7	67.4708		-7.49	957.624	24.6315		-0.64	2026.49	143.466		0	1836.64	90.1483		-6	2003.49	207.359
	-0.321513	1756.12	75.2047		0.242456	1408.32	55.429		-7.15665	943.633	26.4405		-0.321513	2008.01	121.135		0.242456	1862.97	48.8727		-5.66665	1965.17	181.428
	-0.00483633	1759.35	81.5743		0.483065	1401.68	57.1825		-6.82331	958.323	24.5082		-0.00483633	1967.52	121.251		0.483065	1879.25	87.3187		-5.33331	2005.19	194.739
	0.245139	1757.87	61.2162		1.25142	1432.87	43.8405		-6.49008	955.113	26.1026		0.245139	1992.64	111.928		1.25142	1958.45	41.0319		-5.00008	1997.9	207.863
	1.15474	1828.52	35.759		1.49189	1442.92	48.4561		-6.00388	949.92	28.8251		1.15474	2027.66	104.385		1.49189	1945.86	106.6		-4.51388	2025.57	184.804
	1.40633	1802.77	33.587		1.73434	1431.2	32.7755		-5.6706	962.166	22.2591		1.40633	2397.75	132.99		1.73434	1966.27	85.8413		-4.1806	2086.63	205.294
	1.65632	1801.47	28.6913		1.97678	1427.98	39.7964		-5.33729	957.349	26.7935		1.65632	2666.14	158.952		1.97678	1967.2	107.862		-3.84729	2095.86	191.84
	1.90814	1795.01	26.7364		2.21741	1430.07	41.2224		-5.00395	949.204	25.5747		1.90814	2734.29	104.354		2.21741	1984.35	112.834		-3.51395	2150.08	195.626
	2.15812	1800.54	24.4017		2.92768	1442.11	42.2168		-4.67056	944.303	25.1988		2.15812	2730.58	83.9207		2.92768	1923.18	122.516		-3.18057	2120.32	172.696
	2.40812	1792.81	35.5017		3.16817	1421.52	41.8689		-4.33721	941.61	24.4304		2.40812	2738.06	115.232		3.16817	1940.86	110.063		-2.84721	2095.38	185.042
	3.05883	1769.55	34.8317		3.41061	1435.56	67.9401		-4.00383	935.45	19.4634		3.05883	2658.74	139.582		3.41061	1931.03	94.3807		-2.51383	2082.93	183.179
	3.30861	1750.59	53.3387		3.65122	1372.74	103.648		-3.67065	936.293	19.3456		3.30861	2630.38	137.168		3.65122	1890.75	72.8088		-2.18065	2096.36	170.705
	3.55862	1733.35	48.2432		3.89185	1327.52	144.795		-3.33722	934.609	17.8103		3.55862	2617.81	101.577		3.89185	1933.13	111.03		-1.84722	2098.1	174.403
	3.80861	1718.69	71.269		4.60181	640.52	39.9904		-3.00399	937.97	16.5057		3.80861	2514.75	138.298		4.60181	1620.46	97.8411		-1.51399	2071.05	189.691
	4.51798	1036.09	264.516		4.84417	534.368	40.4706		-2.67063	929.852	17.4539		4.51798	1374.38	268.706		4.84417	1397.46	99.6877		-1.18063	2055.72	180.575
	4.76797	851.321	117.771		5.08479	494.476	35.6147		-2.33732	912.618	21.6606		4.76797	1074.51	169.205		5.08479	1341.41	132.579		-0.847318	2022.29	175.108
	5.01795	760.039	102.073		5.32541	455.592	37.909		-2.00405	892.782	20.5337		5.01795	1012.92	127.051		5.32541	1279.93	103.726		-0.514047	2028.94	181.376
	5.26796	687.852	93.9731		5.56602	450.408	41.9701		-1.67062	875.421	27.5043		5.26796	943.107	134.908		5.56602	1277.02	115.302		-0.180622	1967.58	175.803
	5.51794	613.129	89.9932		5.80665	435.902	40.5581		-1.33725	897.436	22.6989		5.51794	888.942	109.294		5.80665	1327.98	109.052		0.152752	1983.53	172.084
	5.76794	564.346	83.3487		6.04726	428.872	48.0381		-1.00393	906.444	20.2415		5.76794	847.92	143.303		6.04726	1334	82.2427		0.486075	1942.41	157.63
	6.01793	519.489	69.5436						-0.670582	920.123	18.5893		6.01793	793.17	151.047						0.819418	2014.71	169.04
	6.26792	486.083	58.3017						-0.337338	932.575	15.7746		6.26792	776.518	147.378						1.15266	1970.49	184.786
	6.51792	459.323	50.8041						-0.00393167	939.595	14.6947		6.51792	750.266	154.725						-0.00393167	2004.92	182.015
	6.76792	448.236	50.3057						0.329312	940.408	15.7344		6.76792	714.955	164.908						0.329312	1991.3	154.62
									0.662635	944.03	11.516										0.662635	2014.42	159.038
									0.996042	939.779	16.4978										0.996042	2039.75	159.193
									1.3293	936.982	15.1198										1.3293	2002.69	156.853
									1.66258	936.85	18.7091										1.66258	1984.61	141.688
									1.99585	930.051	20.9107										1.99585	2014.32	148.926
									2.32928	927.162	21.7082										2.32928	1989.24	145.98
									2.6626	916.224	22.3086										2.6626	1963.71	151.267
									2.99586	924.378	16.8265										2.99586	2011.44	141.962
									3.32925	924.643	18.5425										3.32925	2025.9	151.315
									3.66256	926.114	19.0983										3.66256	2025.17	143.899
									3.9958	926.83	23.5887										3.9958	1995.77	138.722
									4.60175	732.306	43.6432										4.60175	1974.89	161.268
									4.73307	683.935	39.9442										4.73307	1946.22	161.683
									4.8644	655.552	36.3597										4.8644	1866.86	135.125
									4.9974	620.21	34.5706										4.9974	1844.68	119.311
									5.13041	582.752	41.5091										5.13041	1780.16	141.552
									5.26174	555.06	52.4655										5.26174	1787.93	151.202
									5.39308	534.339	60.2235										5.39308	1767.21	151.357
									5.52441	519.749	64.3605										5.52441	1723.34	140.069
									5.65573	511.957	65.4191										5.65573	1672.72	130.31
									5.78706	504.957	66.6043										5.78706	1667.75	150.959
									5.91838	496.947	65.637										5.91838	1655.7	148.142
									6.04971	486.631	64.324										6.04971	1636.86	146.509
									6.18104	481.376	63.9773										6.18104	1638.98	164.914
									6.31237	474.745	63.6775										6.31237	1653.71	158.78

## Sheet: Ionomycin  with Ca
	fura-2	fura-2	fura-2		fura-2	fura-2	fura-2		fura-2	fura-2	fura-2
	Control	Control	Control		ND5	ND5	ND5		rho 0	rho 0	rho 0
	Time	AV	SD		Time	AV	SD		Time	AV	SD
	0.0141833	1.0019	0.0333258		0.41085	0.975426	0.030532		0.1078	1.11374	0.0255752
	0.10415	1.00224	0.0340781		0.506633	0.974933	0.0297802		0.2558	1.11208	0.0250003
	0.1872	1.00446	0.0337343		0.59025	0.975663	0.0319596		0.338833	1.11656	0.024854
	0.270817	1.00599	0.0357245		0.676083	0.976124	0.0306119		0.42245	1.11761	0.0264064
	0.354433	1.00173	0.0342946		0.757483	0.974732	0.03219		0.506083	1.11717	0.0266822
	0.43805	1.00404	0.0338719		0.840533	0.980721	0.0314504		0.5897	1.11694	0.0264472
	0.5211	1.00265	0.0366437		0.92415	0.978232	0.0327729		0.672733	1.11474	0.0264317
	0.6047	1.00461	0.0382157		1.00777	0.976342	0.0321288		0.75635	1.11892	0.0262306
	0.6889	1.00559	0.039145		1.70257	1.31465	0.151569		0.860633	1.11691	0.025556
	0.772733	1.0068	0.0384013		1.78618	1.44932	0.179146		0.923017	1.11739	0.0264968
	0.862633	1.0061	0.0398159		1.8699	1.51916	0.181936		1.00663	1.12172	0.0281523
	0.942817	1.00437	0.0360035		1.95293	1.55277	0.182413		1.62283	1.13128	0.026835
	1.02585	1.00296	0.0364702		2.03655	1.57147	0.179098		1.70647	1.17182	0.0350961
	1.63745	2.12106	0.146788		2.12017	1.58272	0.17477		1.79008	1.23305	0.0506949
	1.72107	2.27484	0.134231		2.20322	1.57624	0.170967		1.8737	1.29703	0.0662318
	1.80412	2.32875	0.121113		2.28683	1.56788	0.163988		1.95675	1.35104	0.075724
	1.88773	2.3235	0.118782		2.62067	1.48816	0.141787		2.04037	1.39039	0.0842048
	1.97137	2.34102	0.114037		2.95392	1.38185	0.116198		2.12398	1.41518	0.0880198
	2.0544	2.33544	0.121316		3.28718	1.29147	0.0952214		2.20703	1.4306	0.0849757
	2.13802	2.3163	0.122033		3.62102	1.22008	0.081813		2.29065	1.44076	0.081645
	2.22165	2.31216	0.136715		3.95427	1.16832	0.0687121		2.37427	1.44031	0.0770613
	2.30527	2.29599	0.154117		4.28763	1.12852	0.056089		2.4579	1.44177	0.0736023
	2.38832	2.27093	0.165802		4.62098	1.09879	0.0500639		2.54095	1.43663	0.0721718
	2.47193	2.25092	0.186235		4.95482	1.07948	0.0470866		2.87478	1.37922	0.0521464
	2.55507	2.23391	0.20781		5.28808	1.06811	0.0516181		3.20803	1.31528	0.0390077
	2.63868	2.20077	0.230744						3.5413	1.26391	0.0341756
	2.7223	2.16799	0.25583						3.87513	1.23555	0.0387091
	2.80592	2.13936	0.277645						4.20848	1.20677	0.0365243
	2.88897	2.09858	0.299333						4.54175	1.19366	0.0293998
	2.97258	2.06238	0.310784						4.87557	1.18134	0.0337619
	3.0563	2.01744	0.328656						5.20893	1.17799	0.0328139
	3.13933	1.97221	0.339629
	3.22297	1.93828	0.355552
	3.30658	1.89671	0.360012
	3.38962	1.84359	0.368407
	3.47323	1.80102	0.366002
	3.55685	1.74831	0.368105
	3.64048	1.70674	0.368557
	3.72352	1.65948	0.36477
	4.05735	1.48001	0.330889
	4.39062	1.34682	0.282722
	4.72388	1.2541	0.224735
	5.05772	1.18385	0.178495
	5.39098	1.13701	0.137577
	5.7248	1.11212	0.104076
	6.05805	1.09901	0.0797702
	6.39132	1.09094	0.0700121
	6.72515	1.09467	0.0623666

## Sheet: Ionomycin no Ca
	fura-2	fura-2	fura-2		fura-2	fura-2	fura-2		fura-2	fura-2	fura-2
	Control	Control	Control		ND5	ND5	ND5		rho 0	rho 0	rho 0
	Time	AV	SD		Time	AV	SD		Time	AV	SD
	0.493267	0.899577	0.0201476		0.0116	0.902666	0.0176456		0.33435	0.908582	0.0154831
	0.58895	0.903169	0.0191605		0.103817	0.904647	0.0172611		0.5316	0.909169	0.0147304
	0.672567	0.900396	0.0210722		0.189733	0.90141	0.0162442		0.615217	0.910893	0.0154106
	0.756183	0.902796	0.0192129		0.272783	0.905845	0.017897		0.698267	0.907353	0.0174964
	0.839317	0.900406	0.0183994		0.3564	0.906442	0.0174411		0.781883	0.908573	0.0160639
	0.92295	0.900328	0.0200189		0.440033	0.902119	0.0180402		0.8655	0.911359	0.0177766
	1.00657	0.902142	0.018465		0.523067	0.901909	0.0177735		0.948633	0.910881	0.0167823
	1.09018	0.90147	0.0190232		0.606683	0.904627	0.0182791		1.03225	0.9105	0.0162223
	1.17323	0.899578	0.0193836		1.16952	0.902551	0.0183168		1.55202	0.911727	0.017528
	1.25693	0.902451	0.0188163		1.25313	0.902295	0.0187024		1.63563	0.912397	0.017013
	1.79458	0.908675	0.019631		1.33675	0.907575	0.0171043		1.71927	0.9144	0.0176713
	1.8782	0.90584	0.020426		1.4198	0.905038	0.0155487		1.8023	0.911717	0.0167702
	1.96183	0.9055	0.0202784		1.75315	0.905042	0.0192962		2.13565	0.910781	0.0164862
	2.04545	0.908011	0.0199656		2.08698	0.906451	0.0175832		2.4695	0.914103	0.0160914
	2.3787	0.909994	0.0219065		2.42023	0.905573	0.0173706		2.80277	0.912358	0.016305
	2.71197	0.905135	0.0211927		2.75358	0.907591	0.0173376		3.1361	0.914612	0.0158404
	3.04533	0.908765	0.0230335		3.0876	0.908033	0.0167785		3.46993	0.910621	0.0157408
	3.37917	0.909101	0.0181744		3.78183	0.908853	0.0200078		3.8032	0.909173	0.0141347
	4.10382	0.908423	0.0212092		4.11518	0.910781	0.0174407		4.44128	0.910712	0.0176194
	4.43707	0.909387	0.0215974		4.44843	0.912071	0.0164875		4.77513	0.911325	0.0181246
	4.77092	0.910915	0.0234322		4.78237	0.914137	0.020598		5.10838	0.915549	0.0197111
	5.10427	0.91172	0.0212829		5.11563	0.912047	0.0193096		5.44165	0.912115	0.0186457
	5.43752	0.911103	0.0221723		5.44892	0.90865	0.0200272		5.58735	0.91014	0.0181259
	5.58828	0.909615	0.0219735		5.58712	0.90826	0.0186201		6.19207	0.950758	0.029636
	6.34737	1.33527	0.0815862		6.20903	1.04144	0.0404165		6.27512	0.971745	0.031655
	6.43042	1.39076	0.0825256		6.29208	1.07324	0.0459562		6.35873	0.985289	0.037103
	6.51403	1.41463	0.0768463		6.3757	1.08053	0.0495743		6.44522	0.991864	0.0362406
	6.59765	1.43691	0.0841666		6.45892	1.09155	0.0519987		6.52777	0.999325	0.0382745
	6.68078	1.42863	0.0781134		6.54253	1.09894	0.0517776		6.62852	1.00515	0.0375452
	6.7644	1.41267	0.073195		6.62633	1.09885	0.0509022		6.69435	1.00825	0.0369065
	6.84803	1.38701	0.0676809		6.70938	1.10121	0.0504187		6.77738	1.01047	0.03887
	6.93165	1.36662	0.0727638		6.793	1.09435	0.0501887		6.861	1.01045	0.0377941
	7.26492	1.26346	0.065047		7.12633	1.08778	0.0443855		6.9452	1.01208	0.0383303
	7.59817	1.18061	0.0640425		7.46017	1.07106	0.0366793		7.04892	1.01418	0.0382895
	7.93153	1.12119	0.0615702		7.79343	1.0533	0.0345349		7.13253	1.0145	0.037742
	8.26537	1.06994	0.0540646		8.12668	1.03901	0.0302595		7.21615	1.01621	0.0373181
	8.59863	1.03831	0.0485664		8.46052	1.02017	0.0275204		7.29918	1.01641	0.038896
	8.93247	1.00915	0.0393668		8.79378	1.01284	0.0242824		7.63302	1.01461	0.0360689
	9.26572	0.990177	0.0373962		9.1276	0.998367	0.0255827		7.96628	1.01129	0.0340026
	9.59898	0.970589	0.0317846		9.46087	0.989878	0.0202507		8.29955	1.00422	0.0310199
	9.93282	0.96283	0.0311363		9.79413	0.983934	0.0216275		8.63338	0.999017	0.0305479
	10.2662	0.953088	0.029921		10.128	0.971877	0.0199658		8.96665	0.996952	0.0278815
					10.4613	0.970314	0.0205921		9.30445	0.988677	0.027819
					10.7946	0.967625	0.0215096		9.63373	0.987664	0.0246725
					11.1285	0.960675	0.0210291		9.96708	0.975421	0.0238215
					11.4618	0.955924	0.0194887		10.3009	0.975378	0.0227357
					11.795	0.955862	0.0199517		10.6342	0.970249	0.0197706
									10.9675	0.964436	0.0198672
									11.3014	0.966988	0.0219528
									11.6346	0.957453	0.0195328
									11.9685	0.956187	0.0190445
									12.3017	0.956248	0.0196579

## Sheet: thapsigargin & ionomycin
	fura-2	fura-2	fura-2		fura-2	fura-2	fura-2		fura-2	fura-2	fura-2
	Control	Control	Control		ND5	ND5	ND5		rho 0	rho 0	rho 0
	Time	AV	SD		Time	AV	SD		Time	AV	SD
	0.0111333	0.91536	0.0187917		-0.294867	0.91026	0.0181829		0.01055	0.906552	0.0167482
	0.3536	0.915624	0.0209891		0.04585	0.90865	0.018363		0.35415	0.903803	0.0165412
	0.687433	0.920926	0.0196558		0.379683	0.90729	0.0177672		0.6874	0.911203	0.0167448
	1.02068	0.918572	0.0225204		0.71295	0.910016	0.0205843		1.02077	0.90653	0.0152269
	1.35403	0.921844	0.0232648		1.04622	0.910002	0.0189712		1.3546	0.910525	0.0161389
	1.68805	0.926014	0.0224423		1.38013	0.911598	0.0180908		1.68785	0.906054	0.014699
	2.38113	0.933094	0.0245032		2.38092	0.909761	0.0189414		2.38955	0.906928	0.014533
	2.7144	0.981195	0.0255868		2.71475	0.923678	0.0210571		2.72282	0.918516	0.0156527
	3.04775	1.01312	0.0317241		3.04802	0.93883	0.0220393		3.05665	0.918444	0.0157254
	3.38158	1.03767	0.0459877		3.38185	0.972043	0.0250735		3.3899	0.913798	0.0157684
	3.71485	1.04206	0.0554831		3.7151	0.996826	0.0280234		3.72317	0.91533	0.0162363
	4.0481	1.04258	0.053673		4.04837	1.00814	0.0317956		4.057	0.914069	0.0163238
	4.38193	1.03162	0.0459262		4.3822	1.01795	0.0356061		4.39025	0.913305	0.0157355
	4.7152	1.02696	0.0401998		4.71545	1.01699	0.0348237		4.7236	0.915043	0.0166533
	5.04903	1.01696	0.0374071		5.04872	1.0137	0.0372566		5.05695	0.914215	0.0161802
	5.38228	1.01144	0.0341952		5.38255	1.00671	0.0347162		5.3908	0.91353	0.0151979
	5.71555	0.998925	0.0325992		5.71582	1.00419	0.0333833		5.72405	0.912814	0.016764
	6.04948	0.989229	0.0316727		6.04965	0.997254	0.031853		6.0574	0.912734	0.0155248
	6.38273	0.981361	0.0292001		6.3829	0.989241	0.0282703		6.39123	0.909893	0.0168732
	6.716	0.980047	0.0287238		6.71617	0.978512	0.0266551		6.7245	0.911696	0.0164091
	7.04992	0.972913	0.0251863		7.05	0.981208	0.0279261		7.05833	0.914685	0.0148289
	7.38318	0.965146	0.0279897		7.38327	0.96979	0.0239838		7.39177	0.913045	0.0154607
	7.71645	0.967185	0.0250863		7.7171	0.966484	0.0234941		7.72503	0.91085	0.0182684
	8.05028	0.956636	0.0240701		8.05037	0.96267	0.024636		8.0583	0.909738	0.017589
	8.38353	0.954246	0.0244858		8.38362	0.959945	0.0241818		8.39212	0.911401	0.0165199
	8.7169	0.955217	0.0228861		8.71698	0.953585	0.0234534		8.72538	0.912945	0.0150652
	9.05073	0.953243	0.0248114		9.05082	0.949301	0.0243415		9.05922	0.91017	0.0150021
	9.38398	0.94965	0.0219889		9.38407	0.952035	0.0209325		9.39247	0.913881	0.0156727
	9.71733	0.953326	0.0232492		9.71742	0.950693	0.0241958		9.72573	0.911084	0.016702
	10.0507	0.950476	0.0238931		10.0512	0.940544	0.018111		10.0596	0.91288	0.017794
	10.3845	0.944818	0.0243174		10.3845	0.940492	0.0224074		10.3929	0.916835	0.0182661
	10.7178	0.948842	0.0253178		10.7184	0.9426	0.0220656		10.7262	0.91288	0.0168977
	11.0516	0.945032	0.0237909		11.0516	0.936632	0.020409		11.0601	0.910045	0.0151752
	11.3849	0.946186	0.0265288		11.3849	0.935026	0.0189844		11.3934	0.910695	0.0157277
	11.7182	0.946298	0.0245324		11.7187	0.937911	0.02161		11.7266	0.910796	0.0146042
	12.052	0.944578	0.0259657		12.0521	0.938658	0.0215917		12.0606	0.912086	0.0160635
	12.8139	0.979819	0.0284404		12.6568	0.957877	0.0205839		12.7376	0.910075	0.0165709
	13.1473	1.05101	0.0257646		12.99	0.99806	0.0205623		13.0709	0.926256	0.0174914
	13.4805	1.0608	0.0231207		13.324	1.00815	0.0229141		13.4042	0.928483	0.0147185
	13.8138	1.05976	0.0256411		13.6572	1.00639	0.0203344		13.7374	0.930641	0.0163576
	14.1476	1.04324	0.0219449		13.9905	1.00182	0.0210915		14.0713	0.936303	0.0162793
	14.4809	1.03686	0.0243423		14.3244	0.994215	0.0222267		14.4046	0.941061	0.0148163
	14.8147	1.02894	0.0234068		14.6577	0.991553	0.021189		14.7384	0.937341	0.0182364
	15.148	1.0145	0.0200935		14.9909	0.983532	0.0221683		15.0716	0.938339	0.0180787
	15.4812	1.00368	0.0264111		15.3248	0.975778	0.0211076		15.4049	0.942207	0.017004
	15.8152	0.998965	0.0246164		15.6581	0.970301	0.021675		15.7387	0.936321	0.0182254
	16.1484	0.987193	0.0262817		15.9914	0.967778	0.0212644		16.0721	0.939635	0.0150065
	16.4817	0.984474	0.0216558		16.3253	0.96121	0.0216949		16.4054	0.940014	0.0172423
	16.8156	0.980579	0.0269018		16.6586	0.960773	0.0227176		16.7393	0.939002	0.0164489
	17.1489	0.977402	0.0299869		16.9918	0.952662	0.020777		17.0725	0.939455	0.0163641
	17.4822	0.971858	0.028276		17.3256	0.951975	0.0232249		17.4058	0.937085	0.0161091
	17.816	0.972202	0.0308937		17.6589	0.947384	0.0221924		17.7397	0.93743	0.013012
	18.1492	0.968938	0.0316882		17.9923	0.945674	0.0208287		18.073	0.938468	0.0169965
	18.4825	0.966542	0.0320806		18.3261	0.941767	0.0228823		18.4062	0.935172	0.0156169
	18.8163	0.964026	0.0327905		18.6593	0.937585	0.0218889		18.7402	0.934526	0.0146133
	19.1496	0.959141	0.0336832		18.9927	0.939412	0.0202895		19.0734	0.934493	0.013894
	19.4834	0.962724	0.0352737		19.3261	0.938706	0.0193685		19.4067	0.936155	0.0161584
					19.6599	0.934229	0.0219848		19.7406	0.936205	0.0150475
					19.9931	0.931576	0.0235515		20.0739	0.93188	0.0168133
									20.4073	0.932742	0.0147563
									20.7406	0.927773	0.0168355
									21.0744	0.930044	0.0146416

## Sheet: Ca Additions
	TMRM	TMRM	TMRM		TMRM	TMRM	TMRM		TMRM	TMRM	TMRM		fluo-4	fluo-4	fluo-4		fluo-4	fluo-4	fluo-4		fluo-4	fluo-4	fluo-4
	Control	Control	Control		ND5	ND5	ND5		rho 0	rho 0	rho 0		Control	Control	Control		ND5	ND5	ND5		rho 0	rho 0	rho 0
	Time	AV	SD		Time	AV	SD		Time	AV	SD		Time	AV	SD		Time	AV	SD		Time	AV	SD
	0	2237.96	234.498		0	702.399	50.3928		0	423.56	51.4226		0	526.62	66.6924		0	526.515	51.792		0	574.56	99.584
	0.398333	2268.96	243.057		0.400781	705.167	41.5329		0.398333	424.413	50.6144		0.398333	533.82	65.18		0.400781	521.935	56.82		0.398333	576.48	88.735
	0.8	2301.3	207.416		0.803389	708.287	46.2985		0.798333	430.52	51.5269		0.8	533.18	82.3978		0.803389	518.009	45.2165		0.798333	565.6	100.214
	1.19833	2281.7	209.994		1.20418	716.782	45.803		1.19667	421.48	46.1857		1.19833	530.82	64.8533		1.20418	526.743	48.8809		1.19667	569.08	83.912
	1.59833	2344.14	198.315		1.60314	716.219	44.4695		1.59667	419.6	51.8464		1.59833	534.94	69.3474		1.60314	517.154	42.7841		1.59667	563.66	91.1759
	1.99667	2338.48	201.436		2.0021	708.052	40.8231		1.995	421.413	45.87		1.99667	529.66	71.3419		2.0021	515.649	50.568		1.995	560.2	83.7326
	2.395	2332.64	199.414		2.40287	710.335	44.9564		2.39333	421.52	45.8796		2.395	526.66	64.6397		2.40287	513	43.0241		2.39333	552.06	95.2401
	2.795	2331.24	187.017		2.80185	716.995	42.8797		2.79333	422.093	48.7516		2.795	531.3	70.2151		2.80185	511.37	44.8174		2.79333	548.78	99.6134
	3.19333	2372.48	177.675		3.20445	709.7	46.3618		3.19167	425.053	47.7732		3.19333	521.04	65.113		3.20445	513.888	42.6329		3.19167	549.34	84.6221
	3.59167	2359.82	182.13		3.60523	715.398	46.9495		3.59	423.44	47.5361		3.59167	529.14	70.2716		3.60523	508.673	34.8523		3.59	541.7	91.8114
	3.99167	2355.08	174.866		4.0042	717.122	46.4286		3.99167	422.56	42.6477		3.99167	514.84	58.6532		4.0042	506.495	36.5435		3.99167	538.5	90.5287
	4.39	2359.16	144.548		4.40316	714.501	46.4512		4.39	421.973	50.2375		4.39	525.04	60.9006		4.40316	511.115	42.9661		4.39	544.7	90.4454
	4.79	2391.18	137.313		4.80394	718.904	47.7154		4.79	425.627	49.2722		4.79	515.46	70.5893		4.80394	513.26	42.8145		4.79	545.06	92.1515
	5.18833	2360.48	153.168		5.20291	712.824	47.1112		5.18833	428.467	52.9684		5.18833	509.46	63.9194		5.20291	508.151	39.6496		5.18833	534.02	92.6214
	5.58833	2371.62	137.811		5.60188	715.558	46.2805		5.58667	423.68	47.6114		5.58833	514.62	65.7787		5.60188	504.961	41.6834		5.58667	540.2	82.7111
	6.22333	2463.96	89.5212		6.09979	717.021	44.5009		6.48667	420.76	50.6778		6.22333	519.18	72.9257		6.09979	503.51	41.6165		6.48667	532.3	90.0821
	6.62333	2412.74	100.018		6.49876	697.029	45.3524		6.88833	413.733	49.1531		6.62333	510.84	67.2752		6.49876	496.095	41.5809		6.88833	522.68	98.7736
	7.02333	2299.38	73.2108		6.89953	696.856	46.5229		7.28667	412.533	49.3555		7.02333	496.84	61.667		6.89953	499.403	44.0713		7.28667	530.62	85.1966
	7.42167	2313.78	54.9394		7.29849	681.154	36.642		7.68833	407.347	45.2415		7.42167	489.52	52.3868		7.29849	484.755	36.497		7.68833	537.36	80.9556
	7.82167	2282.34	63.3519		7.69928	690.223	41.1988		8.08667	413.147	51.4307		7.82167	490.9	57.4889		7.69928	500.333	50.5979		8.08667	537.66	77.2147
	8.22	2308.34	58.5084		8.09824	693.181	41.0209		8.485	404.933	45.9871		8.22	491.56	58.1136		8.09824	493.638	37.763		8.485	537.84	75.8996
	8.61833	2300.8	47.7537		8.49729	689.404	43.1415		8.885	405.84	49.911		8.61833	499.38	63.7852		8.49729	496.702	48.8478		8.885	538.58	72.5513
	9.02	2326.34	49.7484		8.89799	693.568	43.1579		9.28333	406.547	48.4389		9.02	495.9	61.1052		8.89799	491.71	45.9565		9.28333	531.64	73.9416
	9.41833	2339.8	85.3318		9.29695	685.828	48.3891		9.68333	405.467	48.8878		9.41833	499.76	59.6273		9.29695	505.469	51.9264		9.68333	529.06	68.9803
	9.82	2374.38	83.3597		9.69591	686.409	39.6292		10.0833	405.56	49.8065		9.82	496.24	68.7763		9.69591	495.385	55.0242		10.0833	531.9	65.2026
	10.2583	2354.92	86.7494		10.1373	682.814	47.246		10.6583	397.333	52.2054		10.2583	511.24	68.7698		10.1373	499.167	44.7121		10.6583	534.02	62.3156
	10.6567	2322.98	106.091		10.5363	664.179	36.3247		11.0567	393.987	47.9058		10.6567	508.54	69.6196		10.5363	482.294	49.1496		11.0567	542.9	57.1549
	11.0583	2255.82	98.0447		10.9371	663.864	44.3388		11.455	395.787	47.3621		11.0583	519.74	49.3126		10.9371	494.391	46.7523		11.455	543.24	51.1833
	11.4567	2228.4	102.536		11.3378	664.596	44.3867		11.855	395.773	51.6001		11.4567	542.6	53.0095		11.3378	493.765	40.7719		11.855	536.46	58.497
	11.8567	2267.34	121.378		11.7368	666.252	42.4848		12.2533	395.92	53.1388		11.8567	571.38	54.935		11.7368	492.105	40.9867		12.2533	541.5	49.3442
	12.2567	2267.44	131.935		12.1358	654.759	44.4224		12.6517	395.16	53.6382		12.2567	590.04	42.9968		12.1358	497.258	52.6915		12.6517	546.2	58.1258
	12.655	2269.88	125.54		12.5347	654.394	41.0563		13.0517	396.267	53.4771		12.655	596.7	34.5615		12.5347	498.23	62.0545		13.0517	545.16	59.5243
	13.055	2255.6	116.824		12.9337	663.462	43.4821		13.45	395.013	51.6788		13.055	636.2	31.5297		12.9337	491.07	50.4219		13.45	553.18	49.4726
	13.455	2293.4	127.841		13.3327	662.447	35.1645		13.8517	399.053	56.4855		13.455	667.92	55.4519		13.3327	494.295	46.0569		13.8517	552.26	62.4446
	13.8567	2270.46	127.195		13.7353	657.295	37.123		14.2517	400.093	54.6048		13.8567	704.4	53.7879		13.7353	497.545	49.2512		14.2517	555.98	55.0342
	14.2883	2298.82	128.071		14.1905	665.134	48.195		14.995	397.827	55.0958		14.2883	749.14	78.6193		14.1905	504.855	54.0933		14.995	556.28	50.5197
	14.6883	2255.26	96.1093		14.5894	651.178	45.2914		15.3983	392.133	52.7652		14.6883	883.44	68.5122		14.5894	493.686	52.4213		15.3983	559.34	56.0488
	15.0867	2186.52	124.256		14.9884	647.897	40.091		15.7967	393.147	50.5374		15.0867	941.32	66.0679		14.9884	509.065	65.7005		15.7967	565.66	73.2218
	15.485	2182.1	112.589		15.3874	643.884	38.6781		16.195	393.547	48.6979		15.485	983.76	68.0956		15.3874	518.041	62.2769		16.195	576.7	64.9992
	15.885	2233.34	122.106		15.7863	646.352	41.408		16.595	396.24	51.5388		15.885	1043.28	47.4473		15.7863	540.556	60.6677		16.595	575.62	67.4197
	16.2833	2204.28	130.819		16.1853	643.775	36.9328		16.9967	392.147	50.6521		16.2833	1091.7	71.371		16.1853	552.467	54.4374		16.9967	587.6	68.0333
	16.6817	2192.14	112.067		16.5879	647.323	42.2655		17.3983	393.56	50.8825		16.6817	1101.4	60.8988		16.5879	566.361	45.5012		17.3983	596.52	78.5213
	17.0833	2213.3	146.887		16.9869	651.041	39.8464		17.7967	392.253	55.5524		17.0833	1147.16	82.4402		16.9869	596.786	59.0652		17.7967	608.06	74.148
	17.4817	2199.9	140.221		17.3858	647.558	37.0123		18.1967	392.893	52.0335		17.4817	1155.7	74.6852		17.3858	613.232	44.4651		18.1967	618.44	74.2722
	17.8833	2222.7	148.143		17.7866	648.358	38.0953		18.595	391.307	50.7133		17.8833	1203.24	66.8315		17.7866	632.568	41.5049		18.595	626.72	72.8579
	18.3833	2185.62	156.356		18.3351	643.228	38.1236		19.365	396.173	59.9414		18.3833	1275.02	80.5605		18.3351	657.706	50.5166		19.365	634.7	69.7029
	18.785	2076	166.406		18.734	631.85	35.8238		19.765	388.813	48.9712		18.785	1315.34	73.7245		18.734	673.115	55.7809		19.765	654.5	78.9272
	19.1833	2045.84	187.972		19.133	636.894	39.0187		20.165	393.453	56.6062		19.1833	1377.14	41.5078		19.133	750.922	40.3578		20.165	692.44	78.3045
	19.5817	2024.48	212.781		19.5319	640.275	40.6098		20.565	390.773	53.931		19.5817	1419	87.6547		19.5319	830.505	37.7864		20.565	728.94	85.1869
	19.9833	1963.94	174.342		19.9327	627.965	38.2204		20.965	392.867	56.4477		19.9833	1439.48	74.2925		19.9327	915.635	52.5832		20.965	752.54	83.5817
	20.3817	1979.58	180.452		20.3317	633.018	40.7415		21.3633	395.013	54.1931		20.3817	1461.26	83.6152		20.3317	957.666	67.6287		21.3633	763.06	70.2654
	20.7817	1977.1	185.615		20.7306	638.272	35.8823		21.7617	390.76	49.6754		20.7817	1470.46	94.7548		20.7306	979.238	82.2426		21.7617	774.88	83.739
	21.18	1943.48	138.012		21.1296	629.057	32.7441		22.1633	389.547	53.1109		21.18	1481.64	99.7991		21.1296	999.538	84.8437		22.1633	765.2	81.4542
	21.5783	1970.7	159.45		21.5304	632.454	39.6963		22.5617	393.027	55.1085		21.5783	1488.62	81.0485		21.5304	1014.28	81.941		22.5617	776.3	70.9235
	21.9783	1962.6	192.642		21.9293	641.1	40.6966		22.9617	387.827	53.7841		21.9783	1499.46	113.53		21.9293	1034.86	99.1305		22.9617	773.4	74.2818
	22.4367	2021.88	153.729		22.6989	631.211	38.6253		23.4	395.293	63.0933		22.4367	1514.6	119.75		22.6989	1016.29	85.3308		23.4	777.84	76.7627
	22.8367	1959.46	194.336		23.0997	622.076	38.9924		23.7983	390.107	60.3709		22.8367	1543.46	97.5099		23.0997	1003.83	78.6617		23.7983	794.5	72.8038
	23.235	1899.42	191.621		23.4986	614.141	39.8619		24.2	384.187	56.4112		23.235	1559.3	111.722		23.4986	1031.51	97.1183		24.2	807.62	71.9664
	23.635	1853.64	245.566		23.8976	603.38	36.1334		24.5983	382.813	54.1678		23.635	1586.1	93.0733		23.8976	1038.93	93.0257		24.5983	810.52	84.9687
	24.0333	1803.74	275.467		24.2965	600.542	29.5872		24.9967	383.787	50.5275		24.0333	1611.56	95.0262		24.2965	1042.34	76.9908		24.9967	837.7	69.8923
	24.4317	1785.68	341.54		24.6955	602.741	33.4616		25.3967	388.44	64.7166		24.4317	1638	80.0609		24.6955	1080.04	108.153		25.3967	831.26	79.9463
	24.8317	1742.04	392.935		25.0945	589.821	35.6682		25.795	386.827	56.6145		24.8317	1653.28	91.1676		25.0945	1039.89	52.7511		25.795	838.4	70.1634
	25.23	1691.9	420.423		25.4934	610.89	37.4077		26.1933	389.387	56.7319		25.23	1716.16	83.4807		25.4934	1099.25	97.2809		26.1933	848.6	67.413
	25.6283	1670.94	442.753		25.8942	606.147	39.4719		26.5933	394.12	62.0905		25.6283	1721.68	93.7487		25.8942	1097.68	79.3158		26.5933	839.08	75.6151
	26.0283	1575.96	463.619		26.2932	602.398	35.0288		26.9917	387.493	60.947		26.0283	1759.86	94.1122		26.2932	1098.75	85.4565		26.9917	839.88	68.4294
	27.015	1363.3	432.513		26.8815	606.747	38.3889		27.4167	391.693	62.5295		27.015	1847.02	114.159		26.8815	1157.52	92.8735		27.4167	845.5	77.8667
	27.4133	1004.36	272.172		27.2804	584.105	34.3391		27.815	384.56	55.447		27.4133	1967.32	90.079		27.2804	1116.4	77.1473		27.815	866.62	71.0146
	27.8117	883.66	160.14		27.6812	595.492	34.8233		28.215	381.64	59.7865		27.8117	2004.44	131.6		27.6812	1176.8	95.249		28.215	870.28	68.1246
	28.2117	832.22	124.536		28.0802	591.76	33.0247		28.6133	385.68	58.4261		28.2117	2028.36	141.333		28.0802	1204.56	89.9698		28.6133	882.06	70.6448
	28.61	802.36	112.997		28.4791	583.545	38.763		29.0117	381.8	56.4048		28.61	2060.52	124.074		28.4791	1198.28	88.4867		29.0117	886	69.9736
	29.0083	774.6	88.1309		28.8781	594.288	39.6546		29.4133	385.587	58.3571		29.0083	2099.16	125.755		28.8781	1231.69	84.4091		29.4133	896.64	55.2464
	29.4083	766.46	79.649		29.277	588.172	33.1272		29.8117	382.947	61.2102		29.4083	2099.38	138.436		29.277	1238.9	87.0019		29.8117	888.76	73.7403
	29.8067	752.32	69.1133		29.676	583.976	38.6663		30.2117	386.933	66.1991		29.8067	2102.2	155.759		29.676	1256.41	81.4004		30.2117	892.82	73.4533
	30.2067	729.62	64.167		30.0768	592.735	37.6744		30.6117	382.587	58.5836		30.2067	2108.66	148.497		30.0768	1263.54	80.7835		30.6117	909.14	69.3428
	30.605	734.42	79.8789		30.4758	595.729	38.5855		31.01	383.52	58.091		30.605	2128.66	132.644		30.4758	1292.71	88.0079		31.01	925.02	57.8107
	31.0917	719.14	73.0265		31.0271	589.134	31.2685		31.4717	389.773	67.1021		31.0917	2155.28	158.393		31.0271	1262.62	70.9407		31.4717	915.3	79.1903
	31.4917	665.3	36.5895		31.426	573.332	35.0768		31.8717	384.88	56.2718		31.4917	2150.68	151.432		31.426	1241.63	61.1622		31.8717	942.06	54.139
	31.89	643.72	29.791		31.825	559.062	33.6453		32.27	379.107	61.8392		31.89	2156.96	162.84		31.825	1303.17	54.661		32.27	929.88	76.5385
	32.2883	643.7	39.6877		32.2258	560.801	35.3407		32.67	380.187	61.3393		32.2883	2155.32	149.418		32.2258	1296.04	52.0737		32.67	935.88	68.7958
	32.6883	642.5	55.1283		32.6247	556.524	38.6531		33.07	380.013	63.3129		32.6883	2171.7	168.303		32.6247	1319.03	48.4137		33.07	941.28	78.5067
	33.0867	632.36	39.1531		33.0238	560.54	40.5716		33.4683	381.853	62.1696		33.0867	2204.18	163.796		33.0238	1354.76	56.6022		33.4683	957.84	62.9218
	33.4867	622.28	47.7966		33.4227	562.222	34.6185		33.87	383.2	64.0077		33.4867	2185.04	167.375		33.4227	1346.85	49.5315		33.87	966.2	71.0476
	33.885	628.66	41.6663		33.8235	554.819	39.883		34.2683	378.467	60.8309		33.885	2183.36	167.312		33.8235	1418.48	64.0525		34.2683	950.44	74.6294
	34.2833	620.12	33.7072		34.2224	566.328	38.4062		34.6683	383.6	64.7545		34.2833	2178.56	169.752		34.2224	1426.06	61.6455		34.6683	968.1	69.0805
	34.685	613.72	24.9238		34.6232	556.556	35.5819		35.0667	384.747	62.6247		34.685	2212.06	157.579		34.6232	1432.91	65.8571		35.0667	1003.52	38.598
	35.1417	595.5	44.0766		35.1314	582.022	37.9036		35.61	380.613	66.1219		35.1417	2213.08	158.726		35.1314	1416.46	68.6863		35.61	996.82	62.0579
	35.54	556.56	33.4071		35.5302	575.977	33.3153		36.0083	380.693	60.4176		35.54	2219.54	188.725		35.5302	1447.7	67.0576		36.0083	993.04	63.1426
	35.9383	553.9	37.0865		35.9292	570.328	38.8385		36.4083	375.267	62.2158		35.9383	2219.36	188.313		35.9292	1477.86	61.3882		36.4083	995.7	79.6873
	36.34	557.34	30.2501		36.3282	570.091	36.0801		36.8067	375.653	62.3681		36.34	2237.88	172.454		36.3282	1490.54	66.8261		36.8067	995.5	72.4004
	36.7383	554.18	35.3484		36.7289	572.9	38.755		37.205	379.173	62.2886		36.7383	2250.62	170.447		36.7289	1508.91	79.025		37.205	1016.78	78.9792
	37.1383	555.4	29.5933		37.1279	575.135	37.0461		37.605	377.213	65.6809		37.1383	2253.58	164.225		37.1279	1505.69	73.962		37.605	1016.16	88.5314
	37.5367	544.28	27.7869		37.5269	566.385	36.8478		38.0033	373.293	63.5929		37.5367	2249.16	162.099		37.5269	1528.72	79.9031		38.0033	1018.32	86.9915
	37.935	551.18	34.138		37.9258	576.652	32.5838		38.4017	375.6	62.6966		37.935	2267.36	159.795		37.9258	1518.83	74.7238		38.4017	1004	101.596
	38.335	558.7	27.8219		38.3248	571.49	32.9417		38.8017	373.52	66.5479		38.335	2276.78	143.335		38.3248	1554.39	78.8812		38.8017	1028.16	97.0907
	38.7333	555.4	21.4097		38.7256	573.928	35.9484		39.2	380.467	66.5458		38.7333	2286.28	143.889		38.7256	1547.47	77.321		39.2	1058.44	77.0041
	39.135	557.7	19.1348		39.4482	467.586	33.9579		39.9417	316.267	39.84		39.135	2274.68	137.075		39.4482	1488.9	101.704		39.9417	1056.74	107.263
	40.325	351.96	9.9372		39.5972	384.339	27.9173		40.0917	291.653	26.9745		40.325	2273.14	184.267		39.5972	1422.32	96.6886		40.0917	1048.96	89.0666
	40.475	346.88	19.539		39.7461	343.344	25.5409		40.24	285.613	20.9722		40.475	2235.46	197.699		39.7461	1393.6	127.106		40.24	1057.38	69.487
	40.6233	327.28	9.01538		39.8951	316.293	24.5516		40.3917	279.76	16.6905		40.6233	2233.14	174.411		39.8951	1388.2	173.478		40.3917	1055.26	52.5841
	40.775	328.94	11.2753		40.0441	303.716	19.9205		40.5417	280.12	11.701		40.775	2244.26	176.685		40.0441	1370.98	207.916		40.5417	1058.02	45.5472
	40.9233	321.4	10.1361		40.193	285.116	22.6583		40.6933	280.827	10.8001		40.9233	2239.66	185.676		40.193	1343.96	222.919		40.6933	1044.02	57.9094
	41.0733	321.06	7.87928		40.342	274.659	24.6374		40.8417	278.853	10.3121		41.0733	2273.24	164.791		40.342	1329.84	254.525		40.8417	1046.52	54.5907
	41.225	323.18	13.3168		40.4909	272.347	23.4435		40.99	277.347	13.146		41.225	2262.68	186.673		40.4909	1339.82	255.903		40.99	1037.26	56.7968
	41.3733	314.98	11.1851		40.6399	267.986	22.5533		41.14	278.92	15.1259		41.3733	2254.86	231.735		40.6399	1345.98	268.063		41.14	1048.28	55.0493
	41.525	320.4	12.7285		40.7889	261.827	22.8296		41.2883	279.36	10.3751		41.525	2241	226.865		40.7889	1344.75	281.278		41.2883	1055.82	42.4277
	41.6733	313.9	19.7929		40.9378	255.381	19.5632		41.4367	281.507	12.0794		41.6733	2261.12	245.969		40.9378	1341.74	296.906		41.4367	1049.98	53.1749
	41.8217	317.06	11.4032		41.0868	251.666	21.7688		41.5867	278.653	15.3737		41.8217	2289.48	232.682		41.0868	1332.52	288.516		41.5867	1047.36	59.7057
	41.9717	317.36	15.9114		41.2359	251.314	16.6		41.735	280.707	12.0808		41.9717	2270.22	229.388		41.2359	1339.21	292.933		41.735	1032.9	59.5687
	42.12	317.78	14.0537		41.3847	249.298	20.0014		41.885	280.453	13.7112		42.12	2268.62	225.091		41.3847	1326.69	300.603		41.885	1053.52	45.5737
					41.5337	241.088	19.1059		42.035	282.547	14.469						41.5337	1289.77	298.874		42.035	1077.78	46.4426

## Sheet: Ca 2DG
	fura-2	fura-2	fura-2		fura-2	fura-2	fura-2		fura-2	fura-2	fura-2
	Control	Control	Control		ND5	ND5	ND5		rho 0	rho 0	rho 0
	Time	AV	SD		Time	AV	SD		Time	AV	SD
	0.0088	1.03847	0.0580117		0.00743333	1.03141	0.0141256		0.00871667	0.968943	0.0205641
	0.352983	1.05013	0.0922952		0.358217	1.031	0.0155156		0.35255	0.97187	0.0180311
	0.685767	1.05179	0.08316		0.686033	1.04031	0.0105071		0.686117	0.977132	0.0231808
	1.01933	1.06503	0.0931523		1.0196	1.04058	0.0103062		1.01967	0.981476	0.012504
	1.35288	1.05045	0.0699272		1.35317	1.04057	0.0126671		1.35323	0.979914	0.0186683
	1.68645	1.0389	0.0754266		1.68672	1.0427	0.00804343		1.68632	0.979931	0.0147141
	2.02	1.04739	0.109552		2.0198	1.0428	0.0113063		2.01987	0.980891	0.0197081
	2.35357	1.02559	0.0516702		2.35335	1.04201	0.0147385		2.35343	0.984043	0.0178169
	2.68712	1.02099	0.0358024		2.68692	1.04259	0.0159341		2.68698	0.98282	0.0184972
	3.02068	1.02539	0.0414218		3.02047	1.03897	0.0133743		3.02055	0.981613	0.0167448
	3.35367	1.04988	0.0709028		3.35403	1.04284	0.0110405		3.3541	0.978956	0.015266
	3.68725	1.06738	0.135927		3.68758	1.04707	0.0136526		3.68718	0.980023	0.019614
	4.02082	1.04001	0.0832534		4.02067	1.04758	0.0158479		4.02075	0.983351	0.0217276
	4.35405	1.02401	0.0499425		4.35422	1.04716	0.0120437		4.3543	0.97938	0.0208692
	4.68762	1.01107	0.0335631		4.68778	1.0486	0.0141925		4.68787	0.977079	0.0183184
	5.02117	1.02269	0.0463082		5.02133	1.04422	0.0181358		5.02142	0.982337	0.02197
	5.66292	1.02879	0.0377328		5.59593	1.04179	0.0121367		5.71538	0.988411	0.0207545
	5.99647	1.01365	0.0285974		5.9295	1.03337	0.0117986		6.04837	0.986584	0.0138761
	6.32945	1.01557	0.0330287		6.26305	1.03719	0.0102939		6.38193	0.986987	0.0179931
	6.66302	1.01143	0.0306538		6.59662	1.03657	0.0153968		6.7152	0.99745	0.0158621
	6.99658	1.01425	0.0290149		6.9297	1.03911	0.0118596		7.04875	0.992332	0.0183403
	7.33015	1.00982	0.0209154		7.26325	1.03865	0.0087329		7.3823	0.98727	0.0180244
	7.66372	1.00761	0.0225059		7.59682	1.04001	0.00978686		7.71587	0.989067	0.0175247
	7.99678	1.00404	0.0217633		7.93037	1.03967	0.0101529		8.04942	0.992783	0.0120747
	8.33035	1.01031	0.0288718		8.26393	1.03815	0.00712439		8.38298	0.990923	0.0149983
	8.6639	1.00319	0.0275512		8.5975	1.04024	0.0112775		8.71607	0.988174	0.0160169
	8.99745	1.00382	0.0231618		8.93057	1.04266	0.0128643		9.04963	0.991665	0.0128923
	9.33102	0.99698	0.0192697		9.26413	1.04002	0.00821212		9.38318	0.991567	0.0162786
	9.66418	1.0013	0.0198057		9.5977	1.04028	0.00997859		9.71675	0.987967	0.0180095
	9.99775	0.999715	0.0196859		9.93125	1.03748	0.0112278		10.0503	0.991139	0.0175206
	10.3313	1.00184	0.0227522		10.2648	1.04178	0.00544449		10.3839	1.00044	0.0174379
	10.6649	0.999355	0.0211887		10.5984	1.04334	0.00942636		10.717	1.01106	0.0243101
	10.9984	0.995531	0.0221145		10.9319	1.03775	0.0123803		11.0505	1.03274	0.0396571
	11.332	0.997725	0.0255339		11.2649	1.04106	0.0113527		11.3841	1.06128	0.0525003
	11.6655	0.999257	0.0277422		11.5985	1.03975	0.00820118		11.7176	1.09453	0.0524116
	11.9991	1.00603	0.0413345		11.9321	1.03998	0.00812858		12.0512	1.12146	0.038813
	12.3321	1.00596	0.0421616		12.2656	1.04029	0.0114091		12.3848	1.13897	0.0235139
	12.6656	1.01015	0.0450638		12.5992	1.04147	0.00657706		12.7178	1.15779	0.0144004
	12.9992	1.01073	0.044369		12.9327	1.04523	0.0128063		13.0514	1.16032	0.0154907
	13.3328	1.01111	0.0453386		13.2658	1.04117	0.00879062		13.3849	1.16022	0.0183736
	13.6663	1.00934	0.0441867		13.5994	1.04964	0.00700653		13.7185	1.16017	0.0127859
	13.9999	1.00378	0.04117		13.9329	1.04356	0.0124311		14.0521	1.15608	0.0157771
	14.3334	1.00477	0.0401765		14.2665	1.0443	0.0104161		14.3856	1.15115	0.0180901
	14.6664	0.998661	0.0346259		14.6001	1.04913	0.0114134		14.7187	1.14538	0.0151753
	15	0.995988	0.0292634		14.9336	1.05628	0.01491		15.0523	1.14522	0.0169176
	15.3336	0.99251	0.0299607		15.2667	1.05831	0.0173841		15.3858	1.13841	0.0114358
	15.6671	0.992889	0.0288954		15.6002	1.056	0.0128902		15.7194	1.13377	0.020851
	16.0007	0.995529	0.027348		15.9338	1.06008	0.0151125		16.0529	1.13283	0.0165032
	16.3342	0.993855	0.025545		16.2674	1.07027	0.0116975		16.3865	1.12749	0.0162342
	16.6678	0.996149	0.0238409		16.6009	1.07391	0.0147786		16.7196	1.12425	0.0137039
	17.0008	0.989041	0.0223815		16.9345	1.08114	0.0157708		17.0531	1.1234	0.0189336
	17.3344	0.991543	0.0263018		17.268	1.08207	0.014214		17.3867	1.12094	0.0164353
	17.6679	0.998156	0.034595		17.601	1.08772	0.017701		17.7203	1.11624	0.0203609
	18.0015	0.995008	0.0361674		17.9346	1.08314	0.0152676		18.0538	1.11557	0.0163188
	18.3351	0.999863	0.0433264		18.2681	1.08636	0.0172297		18.3874	1.11318	0.0166909
	18.6686	1.00204	0.0481658		18.6017	1.08787	0.0186643		18.7205	1.11977	0.0225738
	19.0022	1.00085	0.0360458		18.9353	1.08923	0.0202974		19.054	1.11739	0.0185716
	19.3351	1.00206	0.0290346		19.2688	1.08759	0.0149271		19.3876	1.11349	0.0200019
	19.6687	0.99358	0.0240884		19.6019	1.08047	0.0154944		19.7211	1.11895	0.0188207
	20.0023	0.996454	0.0216736		19.9355	1.07911	0.0172801		20.0547	1.11491	0.0169895
	20.3358	0.992125	0.0214904		20.269	1.08065	0.0120318		20.3883	1.11541	0.0183605
	20.6694	0.993906	0.0206765		20.6026	1.08548	0.0101211		20.7213	1.11228	0.017374
	21.0025	0.999051	0.0233629		20.9361	1.08548	0.0101211		21.0549	1.11347	0.0140885
	21.336	0.996904	0.0246216		21.2697	1.07524	0.0116067		21.3884	1.11938	0.00836234
	21.6696	0.994503	0.0223256		21.6028	1.08548	0.0101211		21.722	1.11522	0.0130235
	22.0032	0.998136	0.0262566		21.9363	1.07524	0.0116067		22.0556	1.11663	0.0161624
	22.3367	1.002	0.0225321		22.2699	1.07168	0.0111007		22.3891	1.11377	0.0112681
	22.6703	1.00247	0.0265766		22.6035	1.07865	0.0105756		22.7227	1.11954	0.0137252
	23.0034	1.00281	0.0288263		22.937	1.07281	0.0095128		23.0557	1.11815	0.0163177
	23.3369	1.0016	0.0292636		23.2706	1.07366	0.0123489		23.3892	1.11483	0.0152693
	23.6705	1.00482	0.0274284		23.6042	1.07558	0.0128316		23.7228	1.1118	0.0171069
	24.004	1.00215	0.0290827		23.9371	1.07449	0.0105086		24.0564	1.11725	0.0131237
	24.3376	0.999194	0.0241669		24.2707	1.07252	0.0102439		24.3899	1.11484	0.011972
	24.6712	1.01021	0.0394281		24.6043	1.07344	0.0119774		24.7235	1.12016	0.0157677
	25.0042	1.00873	0.0260799		24.9378	1.08174	0.0191875		25.0566	1.11835	0.00871979
	25.3378	1.00269	0.0256145		25.2714	1.07108	0.0106739		25.3901	1.11635	0.00569548
	25.6714	1.002	0.020438		25.6049	1.06799	0.0143633		25.7237	1.11548	0.0111219
	26.0049	0.998469	0.0217571		25.938	1.06977	0.0105485		26.0572	1.11602	0.0145454
	26.3385	0.996843	0.021218		26.2716	1.06976	0.0123134		26.3908	1.11622	0.0106766
	26.672	0.996521	0.023661		26.6051	1.07009	0.00908614		26.7244	1.1159	0.0115088
	27.0051	0.997434	0.0232192		26.9387	1.06894	0.00974617		27.0574	1.12186	0.0100927
	27.3387	0.999659	0.0243562		27.2722	1.06945	0.00857192		27.391	1.11904	0.0109386
	27.6722	1.00072	0.0244314		27.6058	1.07083	0.00689849		27.7246	1.12068	0.0126407
	28.0058	0.998501	0.0216096		27.9389	1.07016	0.00900017		28.0581	1.12158	0.0138916
	28.3394	0.999562	0.0245611		28.2724	1.07013	0.00752973		28.3917	1.11857	0.00567666
	28.6729	1.00007	0.0262444		28.606	1.06692	0.0103133		28.7253	1.12498	0.00968066
	29.006	1.00102	0.0244801		28.9396	1.06504	0.0117587		29.0588	1.12168	0.010442
	29.3395	0.997875	0.0174141		29.2731	1.0685	0.00588952		29.3918	1.12394	0.0139967
	29.6731	0.995775	0.0195804		29.6067	1.06908	0.00750075		29.7253	1.12564	0.0132501
	30.0067	0.994613	0.0185363		29.9402	1.06658	0.00748968		30.0589	1.12258	0.0100962
	30.3402	0.996242	0.0146856		30.2733	1.06682	0.0105595		30.3925	1.12917	0.00981005
	30.6738	0.993892	0.0188119		30.6068	1.0711	0.0098587		30.726	1.13056	0.0108026
	31.0069	0.998866	0.0140087		30.9404	1.06739	0.0116222		31.0596	1.12395	0.00982492
	31.3404	0.99509	0.01644		31.2739	1.06932	0.0111722		31.3932	1.12855	0.00951734
	31.674	0.99387	0.0182005		31.6075	1.06592	0.00921		31.7267	1.12335	0.00871379
	32.0076	0.993694	0.0197708		31.9411	1.06683	0.0121328		32.0597	1.133	0.0107763
	32.3411	0.992866	0.0157596		32.2741	1.06896	0.00984434		32.3933	1.12982	0.0152205
	32.6747	0.997606	0.0213518		32.6077	1.0687	0.0095254		32.7268	1.12678	0.0127281
	33.0078	0.990902	0.0184173		32.9412	1.07003	0.00833084		33.0604	1.13113	0.014381
	33.3413	0.992824	0.0188645		33.2748	1.06501	0.00802254		33.3939	1.13066	0.0152297
	33.6749	0.991656	0.0186875		33.6084	1.06751	0.0115846		33.727	1.13303	0.0127593
	34.0084	0.99588	0.0248969		33.9419	1.06983	0.0115431		34.0606	1.12957	0.0126203
	34.342	1.00127	0.025097		34.275	1.06659	0.00977881		34.3941	1.13051	0.0151157
	34.6756	0.996241	0.0245548		34.6086	1.06695	0.0100466		34.7277	1.13141	0.0172339
	35.0091	0.998334	0.0215341		34.9421	1.07022	0.00749204		35.0613	1.13584	0.0150672
	35.3427	0.998933	0.0247511		35.2757	1.06932	0.010622		35.3948	1.13396	0.0139562
	35.6757	0.999323	0.0253567		35.6092	1.06783	0.00903363		35.7284	1.13331	0.0176771
	36.0092	0.99564	0.018954		35.9428	1.06604	0.00873692		36.0614	1.12722	0.0188652
	36.3428	0.994684	0.018363		36.2764	1.06951	0.0117177		36.395	1.12641	0.0191973
	36.6763	0.992998	0.0172399		36.6093	1.07616	0.00742656		36.7285	1.13497	0.0174556
	37.0099	0.995066	0.0193309		36.9429	1.06812	0.00907145		37.0621	1.13404	0.0219225
	37.343	0.999451	0.0277996		37.2765	1.07213	0.00892799		37.3956	1.13329	0.0162507
	37.6765	0.995473	0.0256592		37.6101	1.06756	0.0100259		37.7292	1.13411	0.015526
	38.0101	1.00284	0.0285314		37.9436	1.06857	0.00912498		38.0623	1.13447	0.0158545
	38.3437	1.00201	0.0276722		38.2772	1.07108	0.00986735		38.3958	1.13686	0.0174567
	38.6772	1.00031	0.0234597		38.6107	1.07473	0.00909191		38.7294	1.13489	0.0179231
	39.0108	1.00035	0.0226571		38.9437	1.07292	0.010696		39.063	1.13735	0.020046
	39.3438	0.998538	0.0243879		39.2773	1.07079	0.0102918		39.3965	1.13381	0.0206262
	39.6774	1.0003	0.0223041		39.6108	1.07278	0.010348		39.7301	1.13681	0.0219399
	40.011	0.998219	0.0231476		39.9444	1.06997	0.00893332		40.0636	1.13961	0.0257996
	40.3445	1.00454	0.0293457		40.278	1.07452	0.00861931		40.3966	1.13788	0.0201673
	40.6781	1.00482	0.0278486		40.6115	1.06902	0.00749357		40.7302	1.1382	0.0238327
	41.0117	1.00532	0.0239889		40.9451	1.07327	0.00779484		41.0637	1.13887	0.0215932
	41.3447	1.00253	0.0221256		41.2781	1.07239	0.0131144		41.3973	1.14088	0.0239864
	41.6783	1.00004	0.0213644		41.6116	1.0728	0.00854716		41.7309	1.13967	0.0223799
	42.0118	1.00701	0.0225927		41.9452	1.07352	0.00777908		42.0644	1.13865	0.0167623
	42.3454	1.0125	0.0318723		42.2787	1.0718	0.0112987		42.398	1.14144	0.0236337
	42.679	1.02591	0.0740146		42.6123	1.06913	0.00947331		42.731	1.1413	0.0197346
	43.0125	1.01977	0.0469293		42.9459	1.07564	0.006298		43.0646	1.14343	0.0203368
	43.3456	1.01577	0.0404781		43.2794	1.07287	0.00836384		43.3981	1.13723	0.0171853
	43.6792	1.00952	0.0232848		43.6124	1.06999	0.00808239		43.7317	1.14475	0.0214821
	44.0127	1.00468	0.0176184		43.946	1.07038	0.00848098		44.0652	1.1456	0.021897
	44.3463	0.999293	0.0201043		44.2796	1.07367	0.0124921		44.3988	1.1427	0.0225929
	44.6799	1.00817	0.0306134		44.6131	1.0842	0.02425		44.7323	1.14756	0.0211059
	45.0134	1.00671	0.0253608		44.9467	1.07993	0.0127899		45.0653	1.14324	0.0246993
	45.3465	1.00631	0.0258056		45.2802	1.07528	0.0106445		45.3989	1.14682	0.0224441
	45.6801	1.00754	0.022553		45.6133	1.07375	0.0086318		45.7325	1.1485	0.0238728
	46.3442	1.10631	0.108693		46.3412	1.07266	0.0144299		46.4224	1.36518	0.13562
	46.6777	2.08853	0.367482		46.6748	1.2012	0.0857837		46.756	1.73882	0.210063
	47.0113	2.27754	0.338904		47.0083	1.26988	0.069239		47.0889	1.77391	0.174415
	47.3449	2.31841	0.364556		47.3419	1.2655	0.0680387		47.4225	1.76402	0.162381
	47.6779	2.28291	0.365536		47.6754	1.2579	0.0690627		47.7561	1.76099	0.171186
	48.0114	2.24103	0.351749		48.009	1.24824	0.0788943		48.0896	1.74852	0.179354
	48.345	2.18748	0.364047		48.3426	1.24319	0.082244		48.4232	1.74686	0.174231
	48.6786	2.14204	0.3805		48.6756	1.23287	0.0835543		48.7568	1.73925	0.178928
	49.0121	2.06327	0.395747		49.0091	1.22274	0.0898173		49.0903	1.7381	0.179393
	49.3457	2.01159	0.437653		49.3427	1.2248	0.0879995		49.4233	1.7225	0.175606
	49.6792	1.99688	0.456074		49.6762	1.22315	0.0910985		49.7569	1.716	0.182117
	50.0122	1.97716	0.470647		50.0098	1.22319	0.0923796		50.0904	1.7158	0.174783
	50.3458	1.96803	0.490909		50.3434	1.21719	0.0932391		50.424	1.71262	0.181912
	50.6793	1.94136	0.494935		50.6769	1.22082	0.0884308		50.7576	1.7065	0.17841
